# Supplementary material for: Identification of the Efficient Enhancer Elements in FVIII-Padua for Gene Therapy Study of Hemophilia A
Source: Int J Mol Sci. 2024 Mar 24;25(7):3635. doi: 10.3390/ijms25073635 (PMC11011560; doi:10.3390/ijms25073635)
Supplement: Supplementary file 1 [file ijms-25-03635-s001.zip]

Archive with 1 entries (1 files):
- ijms-2893420-supplementary.pdf
